# Supplementary material for: Proteomic Analysis of Estrogen-Mediated Enhancement of Mesenchymal Stem Cell-Induced Angiogenesis In Vivo
Source: Cells. 2021 Aug 24;10(9):2181. doi: 10.3390/cells10092181 (PMC8468955; doi:10.3390/cells10092181)
Supplement: Supplementary file 1 [file cells-10-02181-s001.zip]

Archive with 1 entries (1 files):
- cells-1301180-SI.pdf
